# Supplementary material for: Eco-Friendly Electroless Template Synthesis of Cu-Based Composite Track-Etched Membranes for Sorption Removal of Lead(II) Ions
Source: Membranes (Basel). 2023 May 7;13(5):495. doi: 10.3390/membranes13050495 (PMC10220658; doi:10.3390/membranes13050495)
Supplement: Supplementary file 1 [file membranes-13-00495-s001.zip]

Archive with 1 entries (1 files):
- membranes-2361911-supplementary.pdf
